# Supplementary material for: Surveillance for Eurasian-origin and intercontinental reassortant highly pathogenic influenza A viruses in Alaska, spring and summer 2015
Source: Virol J. 2016 Mar 31;13:55. doi: 10.1186/s12985-016-0511-9 (PMC4815243; doi:10.1186/s12985-016-0511-9)
Supplement: Additional file 1: — Nucleotide identity among PB2 (Table S1), PB1 (Table S2), PA (Table S3), HA (Table S4), NP (Table S5), NA (Table S6), M (Table S7), and NS (Table S8) gene segments of influenza A virus isolates derived from geese sampled at the Yukon-Kuskokwim Delta, Alaska 2015 and and highly pathogenic clade Gs/Gd lineage H5 influenza A virus isolates detected in North America, 2014. Table S9 reports top blast results for hemagglutinin (HA) and neuramindase (NA) gene segments of influenza A virus isolates derived from geese sampled at the Yukon-Kuskokwim Delta, Alaska 2015. (XLSX 31 kb) [file 12985_2016_511_MOESM1_ESM.xlsx]

## Sheet: Table S1
Supplemental Table S1. Nucleotide identity among PB2 gene segments of influenza A virus isolates derived from geese sampled at the Yukon-Kuskokwim Delta, Alaska 2015 and and highly pathogenic clade Gs/Gd lineage H5 influenza A virus isolates detected in North America, 2014.
	H5N1*	H5N2†	H5N8‡
KU310452 A/cackling goose/Alaska/UGAI15-3075/2015 (H9N2)	0.84	0.84	0.84
KU310460 A/cackling goose/Alaska/UGAI15-3902/2015 (H6N1)	0.84	0.84	0.84
KU310468 A/greater white-fronted goose/Alaska/UGAI15-3903/2015 (H6N1)	0.84	0.84	0.84
KU310476 A/greater white-fronted goose/Alaska/UGAI15-3913/2015 (H6N2)	0.84	0.84	0.84
KU310484 A/greater white-fronted goose/Alaska/UGAI15-4167/2015 (mixed)	0.87	0.87	0.87
*KP739418 A/American green-winged teal/WA/19570/2014 (H5N1)
†KP307973 A/northern pintail/WA/40964/2014 (H5N2)
‡KP307981 A/gyrfalcon/WA/41009-6/2014 (H5N8)
§identiy values < 85% are not specified due to issues with alignments among sequences of different subtypes, continental lineages, or 'alleles' (e.g., NS).
¥no comparison on account of lack of sequence information for Yukon-Kuskokwim Delta isolate (i.e., due to mixed infection, poor coverage, etc…)

## Sheet: Table S2
Supplemental Table S2. Nucleotide identity among PB1 gene segments of influenza A virus isolates derived from geese sampled at the Yukon-Kuskokwim Delta, Alaska 2015 and and highly pathogenic clade Gs/Gd lineage H5 influenza A virus isolates detected in North America, 2014.
	H5N1*	H5N2†	H5N8‡
KU310453 A/cackling goose/Alaska/UGAI15-3075/2015 (H9N2)	0.97	0.98	0.88
KU310461 A/cackling goose/Alaska/UGAI15-3902/2015 (H6N1)	0.95	0.95	0.88
KU310469 A/greater white-fronted goose/Alaska/UGAI15-3903/2015 (H6N1)	0.95	0.95	0.88
KU310477 A/greater white-fronted goose/Alaska/UGAI15-3913/2015 (H6N2)	0.97	0.98	0.88
KU310485 A/greater white-fronted goose/Alaska/UGAI15-4167/2015 (mixed)	0.98	0.98	0.88
*KP739418 A/American green-winged teal/WA/19570/2014 (H5N1)
†KP307973 A/northern pintail/WA/40964/2014 (H5N2)
‡KP307981 A/gyrfalcon/WA/41009-6/2014 (H5N8)
§identiy values < 85% are not specified due to issues with alignments among sequences of different subtypes, continental lineages, or 'alleles' (e.g., NS).
¥no comparison on account of lack of sequence information for Yukon-Kuskokwim Delta isolate (i.e., due to mixed infection, poor coverage, etc…)

## Sheet: Table S3
Supplemental Table S3. Nucleotide identity among PA gene segments of influenza A virus isolates derived from geese sampled at the Yukon-Kuskokwim Delta, Alaska 2015 and and highly pathogenic clade Gs/Gd lineage H5 influenza A virus isolates detected in North America, 2014.
	H5N1*	H5N2†	H5N8‡
KU310454 A/cackling goose/Alaska/UGAI15-3075/2015 (H9N2)	0.88	0.86	0.86
KU310462 A/cackling goose/Alaska/UGAI15-3902/2015 (H6N1)	0.91	0.88	0.88
KU310470 A/greater white-fronted goose/Alaska/UGAI15-3903/2015 (H6N1)	0.91	0.88	0.88
KU310478 A/greater white-fronted goose/Alaska/UGAI15-3913/2015 (H6N2)	0.91	0.88	0.88
(no accession) A/greater white-fronted goose/Alaska/UGAI15-4167/2015 (mixed)	NC¥	NC¥	NC¥
*KP739418 A/American green-winged teal/WA/19570/2014 (H5N1)
†KP307973 A/northern pintail/WA/40964/2014 (H5N2)
‡KP307981 A/gyrfalcon/WA/41009-6/2014 (H5N8)
§identiy values < 85% are not specified due to issues with alignments among sequences of different subtypes, continental lineages, or 'alleles' (e.g., NS).
¥no comparison on account of lack of sequence information for Yukon-Kuskokwim Delta isolate (i.e., due to mixed infection, poor coverage, etc…)

## Sheet: Table S4
Supplemental Table S4. Nucleotide identity among HA gene segments of influenza A virus isolates derived from geese sampled at the Yukon-Kuskokwim Delta, Alaska 2015 and and highly pathogenic clade Gs/Gd lineage H5 influenza A virus isolates detected in North America, 2014.
	H5N1*	H5N2†	H5N8‡
KU310455 A/cackling goose/Alaska/UGAI15-3075/2015 (H9N2)	<85%	<85%	<85%
KU310463 A/cackling goose/Alaska/UGAI15-3902/2015 (H6N1)	<85%	<85%	<85%
KU310471 A/greater white-fronted goose/Alaska/UGAI15-3903/2015 (H6N1)	<85%	<85%	<85%
KU310479 A/greater white-fronted goose/Alaska/UGAI15-3913/2015 (H6N2)	<85%	<85%	<85%
KU310486 A/greater white-fronted goose/Alaska/UGAI15-4167/2015 (mixed)	<85%	<85%	<85%
*KP739418 A/American green-winged teal/WA/19570/2014 (H5N1)
†KP307973 A/northern pintail/WA/40964/2014 (H5N2)
‡KP307981 A/gyrfalcon/WA/41009-6/2014 (H5N8)
§identiy values < 85% are not specified due to issues with alignments among sequences of different subtypes, continental lineages, or 'alleles' (e.g., NS).
¥no comparison on account of lack of sequence information for Yukon-Kuskokwim Delta isolate (i.e., due to mixed infection, poor coverage, etc…)

## Sheet: Table S5
Supplemental Table S5. Nucleotide identity among NP gene segments of influenza A virus isolates derived from geese sampled at the Yukon-Kuskokwim Delta, Alaska 2015 and and highly pathogenic clade Gs/Gd lineage H5 influenza A virus isolates detected in North America, 2014.
	H5N1*	H5N2†	H5N8‡
KU310456 A/cackling goose/Alaska/UGAI15-3075/2015 (H9N2)	0.88	0.94	0.89
KU310464 A/cackling goose/Alaska/UGAI15-3902/2015 (H6N1)	0.88	0.94	0.89
KU310472 A/greater white-fronted goose/Alaska/UGAI15-3903/2015 (H6N1)	0.88	0.94	0.89
KU310480 A/greater white-fronted goose/Alaska/UGAI15-3913/2015 (H6N2)	0.88	0.94	0.89
KU310487 A/greater white-fronted goose/Alaska/UGAI15-4167/2015 (mixed) variant#1	0.91	0.9	0.91
KU310488 A/greater white-fronted goose/Alaska/UGAI15-4167/2015 (mixed) variant#2	0.89	0.99	0.89
*KP739418 A/American green-winged teal/WA/19570/2014 (H5N1)
†KP307973 A/northern pintail/WA/40964/2014 (H5N2)
‡KP307981 A/gyrfalcon/WA/41009-6/2014 (H5N8)
§identiy values < 85% are not specified due to issues with alignments among sequences of different subtypes, continental lineages, or 'alleles' (e.g., NS).
¥no comparison on account of lack of sequence information for Yukon-Kuskokwim Delta isolate (i.e., due to mixed infection, poor coverage, etc…)

## Sheet: Table S6
Supplemental Table S6. Nucleotide identity among NA gene segments of influenza A virus isolates derived from geese sampled at the Yukon-Kuskokwim Delta, Alaska 2015 and and highly pathogenic clade Gs/Gd lineage H5 influenza A virus isolates detected in North America, 2014.
	H5N1*	H5N2†	H5N8‡
KU310457 A/cackling goose/Alaska/UGAI15-3075/2015 (H9N2)	<85%	0.95	<85%
KU310465 A/cackling goose/Alaska/UGAI15-3902/2015 (H6N1)	0.99	<85%	<85%
KU310473 A/greater white-fronted goose/Alaska/UGAI15-3903/2015 (H6N1)	0.99	<85%	<85%
KU310481 A/greater white-fronted goose/Alaska/UGAI15-3913/2015 (H6N2)	<85%	0.95	<85%
KU310489 A/greater white-fronted goose/Alaska/UGAI15-4167/2015 (mixed)	<85%	<85%	<85%
*KP739418 A/American green-winged teal/WA/19570/2014 (H5N1)
†KP307973 A/northern pintail/WA/40964/2014 (H5N2)
‡KP307981 A/gyrfalcon/WA/41009-6/2014 (H5N8)
§identiy values < 85% are not specified due to issues with alignments among sequences of different subtypes, continental lineages, or 'alleles' (e.g., NS).
¥no comparison on account of lack of sequence information for Yukon-Kuskokwim Delta isolate (i.e., due to mixed infection, poor coverage, etc…)

## Sheet: Table S7
Supplemental Table S7. Nucleotide identity among M gene segments of influenza A virus isolates derived from geese sampled at the Yukon-Kuskokwim Delta, Alaska 2015 and and highly pathogenic clade Gs/Gd lineage H5 influenza A virus isolates detected in North America, 2014.
	H5N1*	H5N2†	H5N8‡
KU310458 A/cackling goose/Alaska/UGAI15-3075/2015 (H9N2)	0.91	0.91	0.91
KU310466 A/cackling goose/Alaska/UGAI15-3902/2015 (H6N1)	0.91	0.91	0.91
KU310474 A/greater white-fronted goose/Alaska/UGAI15-3903/2015 (H6N1)	0.91	0.91	0.91
KU310482 A/greater white-fronted goose/Alaska/UGAI15-3913/2015 (H6N2)	0.91	0.91	0.91
KU310490 A/greater white-fronted goose/Alaska/UGAI15-4167/2015 (mixed)	0.91	0.91	0.91
*KP739418 A/American green-winged teal/WA/19570/2014 (H5N1)
†KP307973 A/northern pintail/WA/40964/2014 (H5N2)
‡KP307981 A/gyrfalcon/WA/41009-6/2014 (H5N8)
§identiy values < 85% are not specified due to issues with alignments among sequences of different subtypes, continental lineages, or 'alleles' (e.g., NS).
¥no comparison on account of lack of sequence information for Yukon-Kuskokwim Delta isolate (i.e., due to mixed infection, poor coverage, etc…)

## Sheet: Table S8
Supplemental Table S8. Nucleotide identity among NS gene segments of influenza A virus isolates derived from geese sampled at the Yukon-Kuskokwim Delta, Alaska 2015 and and highly pathogenic clade Gs/Gd lineage H5 influenza A virus isolates detected in North America, 2014.
	H5N1*	H5N2†	H5N8‡
KU310459 A/cackling goose/Alaska/UGAI15-3075/2015 (H9N2)	0.98	0.92	0.92
KU310467 A/cackling goose/Alaska/UGAI15-3902/2015 (H6N1)	<85%	<85%	<85%
KU310475 A/greater white-fronted goose/Alaska/UGAI15-3903/2015 (H6N1)	<85%	<85%	<85%
KU310483 A/greater white-fronted goose/Alaska/UGAI15-3913/2015 (H6N2)	<85%	<85%	<85%
KU310491 A/greater white-fronted goose/Alaska/UGAI15-4167/2015 (mixed) variant#1	0.91	0.91	0.91
KU310492 A/greater white-fronted goose/Alaska/UGAI15-4167/2015 (mixed) variant#2	<85%	<85%	<85%
*KP739418 A/American green-winged teal/WA/19570/2014 (H5N1)
†KP307973 A/northern pintail/WA/40964/2014 (H5N2)
‡KP307981 A/gyrfalcon/WA/41009-6/2014 (H5N8)
§identiy values < 85% are not specified due to issues with alignments among sequences of different subtypes, continental lineages, or 'alleles' (e.g., NS).
¥no comparison on account of lack of sequence information for Yukon-Kuskokwim Delta isolate (i.e., due to mixed infection, poor coverage, etc…)

## Sheet: Table S9
Supplemental Table S9. Blast results for hemagglutinin (HA) and neuramindase (NA) gene segments of influenza A virus isolates derived from geese sampled at the Yukon-Kuskokwim Delta, Alaska 2015.
GenBank accession numbers and strain	top HA Blast result	% nucleotide identity	top NA Blast result	% nucleotide identity
KU310455, KU310457 A/cackling goose/Alaska/UGAI15-3075/2015 (H9N2)	KJ568313 A/mallard/Ohio/13OS3856/2013(H9N2)	0.96	CY157528 A/northern pintail/California/3100/2011 (H9N2)	0.98
KU310463, KU310465 A/cackling goose/Alaska/UGAI15-3902/2015 (H6N1)	CY097229 A/mallard/Illinois/3747/2009 (H6N1)	0.98	KP739423 A/American green-winged teal/Washington/195750/2014 (H5N1)	0.99
KU310471, KU310473 A/greater white-fronted goose/Alaska/UGAI15-3903/2015 (H6N1)	CY097229 A/mallard/Illinois/3747/2009 (H6N1)	0.98	KP739423 A/American green-winged teal/Washington/195750/2014 (H5N1)	0.99
KU310479, KU310481 A/greater white-fronted goose/Alaska/UGAI15-3913/2015 (H6N2)	CY097229 A/mallard/Illinois/3747/2009 (H6N1)	0.98	CY157528 A/northern pintail/California/3100/2011 (H9N2)	0.99
KU310486, KU310489 A/greater white-fronted goose/Alaska/UGAI15-4167/2015 (mixed)	AJ427297 A/aquatic bird/Hong Kong/399/99 (H3N8)	0.97	HQ283359 A/swan/Slovenia/53/2009(H7N7)	0.97
